# Supplementary material for: Plant-Based Protein Bioinks with Transglutaminase Crosslinking: 3D Printability and Molecular Insights from NMR and Synchrotron-FTIR
Source: Foods. 2026 Jan 15;15(2):322. doi: 10.3390/foods15020322 (PMC12841553; doi:10.3390/foods15020322)
Supplement: Supplementary file 1 [file foods-15-00322-s001.zip]

Archive with 1 entries (1 files):
- foods-4088809-supplementary.pdf
